# Supplementary material for: Cost-consequence analysis of influenza vaccination among the staff of a large teaching hospital in Rome, Italy: A pilot study
Source: PLoS One. 2019 Nov 14;14(11):e0225326. doi: 10.1371/journal.pone.0225326 (PMC6855652; doi:10.1371/journal.pone.0225326)
Supplement: S1 File — (XLSX) [file pone.0225326.s001.xlsx]

## Sheet: database
id	job categories	age	sex	absenteeism (days)	hourly cost	vaccinated
1	administrative staff	36	M	0	15.6097	0
2	administrative staff	34	F	0	19.3463	0
3	administrative staff	34	M	0	18.245	0
4	administrative staff	39	F	0	18.3103	0
5	administrative staff	27	M	0	15.7221	0
6	administrative staff	39	F	0	21.1267	0
7	administrative staff	33	F	0	16.5592	0
8	administrative staff	36	F	0	16.0083	0
9	administrative staff	33	F	0	20.0722	0
10	administrative staff	35	M	0	16.0083	0
11	administrative staff	43	M	0	18.245	0
12	administrative staff	66	M	0	52.8044	0
13	administrative staff	48	F	0	16.0083	0
14	administrative staff	34	M	0	17.3051	0
15	administrative staff	38	F	0	18.245	0
16	administrative staff	47	M	0	17.7523	0
17	administrative staff	30	F	0	15.6097	0
18	administrative staff	37	M	0	16.9065	0
19	administrative staff	40	F	0	15.6097	0
20	administrative staff	35	F	0	15.6343	0
21	administrative staff	55	F	0	22.2671	0
22	administrative staff	38	F	0	15.6097	0
23	administrative staff	53	F	0	37.6163	0
24	administrative staff	45	F	0	23.6713	0
25	administrative staff	35	F	0	15.6343	0
26	administrative staff	31	M	0	15.6097	0
27	administrative staff	34	M	0	15.6097	0
28	administrative staff	38	F	0	15.6097	0
29	administrative staff	33	F	0	15.6097	0
30	administrative staff	30	F	0	15.7199	0
31	administrative staff	36	F	0	21.1249	0
32	administrative staff	37	F	0	15.6097	0
33	administrative staff	38	F	0	14.7924	0
34	administrative staff	46	F	0	22.4687	0
35	administrative staff	37	F	0	18.245	0
36	administrative staff	37	M	0	16.9065	0
37	administrative staff	37	F	0	15.7199	0
38	administrative staff	36	F	0	18.245	0
39	administrative staff	34	F	0	15.0428	0
40	administrative staff	39	F	0	15.7199	0
41	administrative staff	47	F	0	17.7523	0
42	administrative staff	38	F	0	15.6097	0
43	administrative staff	57	F	0	15.9867	0
44	administrative staff	35	M	0	16.3904	0
45	administrative staff	40	F	0	19.3922	0
46	administrative staff	37	F	0	19.3922	0
47	administrative staff	43	F	0	15.7199	0
48	administrative staff	39	M	0	18.245	0
49	administrative staff	37	F	0	16.0083	0
50	administrative staff	36	M	0	15.6097	0
51	administrative staff	49	M	0	16.0083	0
52	administrative staff	37	F	0	15.6097	0
53	administrative staff	35	F	0	18.245	0
54	administrative staff	44	F	0	15.7115	0
55	administrative staff	57	F	0	29.3891	0
56	administrative staff	41	F	0	18.245	0
57	administrative staff	42	F	0	15.5887	0
58	administrative staff	42	F	0	18.245	0
59	administrative staff	50	F	0	18.245	0
60	administrative staff	48	F	0	18.245	0
61	administrative staff	40	M	0	18.245	0
62	administrative staff	42	M	0	18.245	0
63	administrative staff	65	M	0	39.0268	0
64	administrative staff	49	M	0	53.6037	0
65	administrative staff	41	M	0	15.7199	0
66	administrative staff	53	F	0	15.5006	0
67	administrative staff	45	M	0	21.1249	0
68	administrative staff	42	F	0	19.3922	0
69	administrative staff	50	F	0	15.5006	1
70	administrative staff	42	F	0	18.2084	0
71	administrative staff	40	M	0	17.3084	0
72	administrative staff	48	M	0	18.245	0
73	administrative staff	42	F	0	18.8556	0
74	administrative staff	46	M	0	18.8509	0
75	administrative staff	53	F	0	18.8509	0
76	administrative staff	45	M	0	18.0803	0
77	administrative staff	47	M	0	17.9088	0
78	administrative staff	52	M	0	17.6225	0
79	administrative staff	43	M	0	18.8696	0
80	administrative staff	43	M	0	18.8696	0
81	administrative staff	48	F	0	54.9849	0
82	administrative staff	51	M	0	53.3292	0
83	administrative staff	45	F	0	18.8509	0
84	administrative staff	59	F	0	17.9338	1
85	administrative staff	40	M	0	18.8696	0
86	administrative staff	55	F	0	18.8509	0
87	administrative staff	48	F	0	16.6445	0
88	administrative staff	47	F	0	18.8509	0
89	administrative staff	43	M	0	17.8058	0
90	administrative staff	52	F	0	16.3258	0
91	administrative staff	54	M	0	18.8853	0
92	administrative staff	60	F	0	18.8696	0
93	administrative staff	56	F	0	18.8696	0
94	administrative staff	46	F	0	18.8696	0
95	administrative staff	57	M	0	18.8696	0
96	administrative staff	47	M	0	18.8696	0
97	administrative staff	48	M	0		0
98	administrative staff	40	M	0	18.8696	0
99	administrative staff	47	M	0	21.7513	1
100	administrative staff	46	M	0	18.9779	0
101	administrative staff	45	M	0	18.9804	0
102	administrative staff	61	F	0	18.8509	0
103	administrative staff	58	M	0	23.1784	0
104	administrative staff	51	M	0	22.4453	0
105	administrative staff	60	F	0	19.7206	0
106	administrative staff	60	F	0	19.744	0
107	administrative staff	64	F	0	22.1763	0
108	administrative staff	54	M	0	18.8838	0
109	administrative staff	56	M	0	31.0235	0
110	administrative staff	50	F	0	15.6083	0
111	administrative staff	58	M	0	22.6401	0
112	administrative staff	51	F	0	24.8956	0
113	administrative staff	53	M	0	22.6534	0
114	administrative staff	56	F	0	21.8349	0
115	administrative staff	59	F	0	26.4415	0
116	administrative staff	58	F	0	19.8333	0
117	administrative staff	58	M	0	22.0249	0
118	administrative staff	62	F	0	22.9426	0
119	administrative staff	58	M	0	19.4435	0
120	administrative staff	54	F	0	25.0476	0
121	administrative staff	61	F	0	19.9226	0
122	administrative staff	51	F	0	17.2737	0
123	administrative staff	52	M	0	17.9488	0
124	administrative staff	55	M	0	19.9413	0
125	administrative staff	51	M	0	30.859	0
126	administrative staff	54	F	0	22.8633	0
127	administrative staff	54	F	0	20.919	0
128	administrative staff	58	M	0	19.7241	0
129	administrative staff	55	F	0	23.4882	0
130	administrative staff	58	M	0	28.4221	0
131	administrative staff	60	M	0		0
132	administrative staff	41	F	0	16.0248	0
133	administrative staff	54	F	0	28.6551	0
134	administrative staff	60	F	0	18.1739	0
135	administrative staff	31	F	0	17.4323	0
136	administrative staff	44	F	0	16.0248	0
137	administrative staff	28	F	0	18.9008	0
138	administrative staff	21	F	0	6.99026	0
139	administrative staff	25	F	0	6.99026	0
140	administrative staff	54	F	0	6.99026	0
141	administrative staff	24	F	0	7.01487	0
142	administrative staff	28	M	0	14.0297	0
143	administrative staff	38	F	0	10.4853	0
144	administrative staff	27	M	0	14.0297	0
145	administrative staff	41	F	0	18.047	0
146	administrative staff	36	F	0	18.047	0
147	administrative staff	37	F	0	18.047	0
148	administrative staff	42	F	0	19.6675	0
149	administrative staff	42	F	0	10.4853	0
150	administrative staff	42	M	0	6.99026	0
151	administrative staff	43	M	0		0
152	administrative staff	48	M	0	32.7129	0
153	administrative staff	44	M	0	21.0817	0
154	administrative staff	31	M	0	13.9804	0
155	administrative staff	26	F	0	13.9804	0
156	administrative staff	32	F	0	13.9804	0
157	administrative staff	29	F	0	8.01244	0
158	administrative staff	39	M	0	21.8086	0
159	administrative staff	26	M	0	13.9804	0
160	administrative staff	25	F	0	16.0248	0
161	administrative staff	30	F	0	10.4853	0
162	administrative staff	27	F	0	13.9804	0
163	administrative staff	25	F	0	10.3774	0
164	administrative staff	34	F	0	13.8365	0
165	administrative staff	38	F	0	30.6695	0
166	administrative staff	41	F	0	15.5887	0
167	administrative staff	54	F	0	10.524	0
168	administrative staff	26	F	0	16.0248	0
169	administrative staff	26	F	0	16.0248	0
170	administrative staff	42	M	0	32.2524	0
171	administrative staff	36	F	0	16.0248	0
172	administrative staff	40	M	0	16.0248	0
173	administrative staff	35	F	0	16.0248	0
174	administrative staff	42	F	0	23.259	0
175	administrative staff	27	F	0	17.9137	0
176	administrative staff	28	F	0	11.8138	0
177	administrative staff	49	M	0		0
178	administrative staff	30	F	0	6.99026	0
179	administrative staff	33	M	0	19.2943	0
180	administrative staff	35	F	0	57.8678	0
181	administrative staff	40	M	0	30.23	0
182	administrative staff	61	F	0	11.6915	0
183	administrative staff	54	F	0	28.6551	0
184	administrative staff	50	M	0	15.7517	0
185	administrative staff	38	F	0	17.9137	0
186	administrative staff	46	F	0	24.9754	1
187	administrative staff	42	M	0	27.2161	0
188	administrative staff	51	F	0	27.2161	0
189	administrative staff	29	M	0	15.7517	0
190	administrative staff	32	F	0	11.8138	0
191	administrative staff	50	F	0	7.87583	0
192	administrative staff	28	F	0	17.9137	0
193	administrative staff	20	M	0	15.7517	0
194	administrative staff	38	M	0	25.7772	0
195	administrative staff	33	F	0	15.7517	0
196	administrative staff	47	F	0	27.4319	0
197	administrative staff	29	F	0	17.9137	0
198	administrative staff	35	F	0	11.8138	0
199	administrative staff	28	F	0	8.96179	0
200	administrative staff	36	F	0	7.88019	0
201	administrative staff	52	F	0	7.87583	0
202	administrative staff	61	M	0	7.87583	0
203	administrative staff	31	F	0	25.7772	0
204	administrative staff	39	M	0	25.0506	0
205	administrative staff	41	F	0	24.721	0
206	administrative staff	39	F	0	15.7517	0
207	administrative staff	41	F	0	17.7949	0
208	administrative staff	48	M	0		0
209	administrative staff	36	F	0	28.7626	0
210	administrative staff	27	M	0	17.9803	0
211	administrative staff	29	F	0	15.7517	0
212	administrative staff	43	F	0	15.7517	0
213	administrative staff	42	F	0	39.4472	0
214	administrative staff	34	M	0	32.9719	0
215	administrative staff	35	M	0	31.5329	0
216	administrative staff	41	F	0	15.7517	0
217	administrative staff	48	F	0	15.7517	0
218	administrative staff	44	F	0	15.7517	0
219	administrative staff	31	F	0	17.9137	0
220	administrative staff	34	M	0	15.7517	0
221	administrative staff	33	F	0	16.2571	0
222	administrative staff	37	F	0	11.8138	0
223	administrative staff	40	M	0	29.7573	0
224	administrative staff	29	F	0	15.7517	0
225	administrative staff	44	F	0	15.7517	0
226	administrative staff	33	M	0	21.3595	0
227	administrative staff	41	F	0	15.7517	0
228	administrative staff	28	F	0	15.7517	0
229	administrative staff	30	F	0	15.7517	0
230	administrative staff	31	F	0	15.7517	0
231	administrative staff	59	F	0	13.2962	0
232	administrative staff	41	F	0	13.3439	0
233	administrative staff	49	F	0		0
234	administrative staff	52	F	0	32.123	0
235	administrative staff	43	F	0	15.6343	0
236	administrative staff	26	M	0	17.9657	0
237	administrative staff	51	F	0	19.5789	0
238	administrative staff	37	F	0		0
239	administrative staff	53	M	0	17.3959	1
240	administrative staff	41	F	0	24.721	0
241	administrative staff	52	M	0	15.7517	0
242	administrative staff	29	M	0	21.4606	0
243	administrative staff	37	F	0	20.2465	0
244	administrative staff	53	M	0	17.4608	0
245	administrative staff	44	M	0	22.2196	0
246	administrative staff	28	F	0	17.9137	0
247	administrative staff	27	F	0	17.9137	0
248	administrative staff	55	M	0		0
249	administrative staff	57	M	0		0
250	administrative staff	46	M	0		1
251	administrative staff	56	M	0		0
252	administrative staff	30	M	0	29.5368	0
253	administrative staff	29	M	0	15.7517	0
254	administrative staff	30	M	0	17.7283	0
255	administrative staff	29	M	0	17.7283	0
256	administrative staff	30	M	0	17.7283	0
257	administrative staff	37	M	0	17.7283	0
258	administrative staff	27	F	0	15.7506	0
259	administrative staff	27	F	0	15.7974	0
260	administrative staff	51	M	0		0
261	administrative staff	40	F	0	32.2492	0
262	administrative staff	70	M	0	17.3946	0
263	administrative staff	73	M	0	17.3946	0
264	administrative staff	52	F	0	60.7624	0
265	administrative staff	40	M	0		0
266	administrative staff	37	F	0	17.9008	0
267	administrative staff	46	F	0	15.5875	0
268	administrative staff	53	M	0	60.9079	0
269	administrative staff	39	M	0	31.8922	1
270	administrative staff	62	M	0		0
271	administrative staff	45	M	0		0
272	administrative staff	39	F	0	15.6327	0
273	administrative staff	40	F	0	18.219	0
274	administrative staff	45	M	0	19.3023	0
275	administrative staff	29	F	0	15.9867	0
276	administrative staff	38	M	0	17.4244	0
277	administrative staff	33	M	0	15.9867	0
278	administrative staff	33	M	0	18.2204	0
279	administrative staff	47	F	0	15.9855	0
280	administrative staff	46	M	0	17.3946	0
281	administrative staff	43	F	0		0
282	administrative staff	54	M	0		0
283	administrative staff	43	M	0	18.2204	0
284	administrative staff	39	M	0	18.219	0
285	administrative staff	36	F	0	21.3976	0
286	administrative staff	38	M	0	24.9948	0
287	administrative staff	38	F	0	18.219	0
288	administrative staff	41	F	0	18.219	0
289	administrative staff	40	F	0	15.9855	0
290	administrative staff	40	M	0	18.219	0
291	administrative staff	35	F	0	17.727	0
292	administrative staff	34	F	0	17.727	0
293	administrative staff	40	F	0	15.9855	0
294	administrative staff	47	F	0	13.7044	0
295	administrative staff	34	F	0	15.6331	0
296	administrative staff	35	M	0	18.219	0
297	administrative staff	35	F	0	17.727	0
298	administrative staff	43	F	0	15.9855	0
299	administrative staff	35	M	0	18.219	0
300	administrative staff	41	F	0	18.5905	0
301	administrative staff	41	F	0	18.219	0
302	administrative staff	40	F	0	18.219	0
303	administrative staff	47	M	0	49.4551	0
304	administrative staff	50	F	0	38.6665	0
305	administrative staff	41	F	0	14.9473	1
306	administrative staff	33	F	0	19.3023	0
307	administrative staff	46	M	0	15.5875	0
308	administrative staff	46	M	0	15.1501	0
309	administrative staff	44	M	0	15.1502	0
310	administrative staff	41	F	0	18.219	0
311	administrative staff	41	F	0	17.727	0
312	administrative staff	37	M	0	23.2604	0
313	administrative staff	43	M	0	18.7896	0
314	administrative staff	37	M	0	20.2285	0
315	administrative staff	48	F	0	18.7896	0
316	administrative staff	35	F	0	18.7896	0
317	administrative staff	35	F	0	16.3999	0
318	administrative staff	45	M	0	17.1491	0
319	administrative staff	41	F	0	21.4771	0
320	administrative staff	44	F	0	16.3999	0
321	administrative staff	39	M	0	18.7896	0
322	administrative staff	45	M	0		0
323	administrative staff	39	M	0	23.2604	0
324	administrative staff	36	F	0	23.2604	0
325	administrative staff	40	F	0	18.7896	0
326	administrative staff	39	M	0	18.7896	0
327	administrative staff	39	F	0	18.7897	0
328	administrative staff	39	M	0	19.6529	0
329	administrative staff	33	F	0	17.9115	0
330	administrative staff	40	F	0	23.2604	0
331	administrative staff	34	M	0	15.2968	0
332	administrative staff	48	F	0	15.4995	0
333	administrative staff	38	F	0	18.7896	0
334	administrative staff	41	M	0	17.727	0
335	administrative staff	48	M	0	20.0753	0
336	administrative staff	44	M	0	17.1491	0
337	administrative staff	38	M	0	19.9494	0
338	administrative staff	43	M	0	18.7896	0
339	administrative staff	57	F	0	18.7896	0
340	administrative staff	47	F	0	18.219	0
341	administrative staff	36	F	0	16.3999	0
342	administrative staff	37	M	0	17.727	0
343	administrative staff	38	F	0	16.3999	0
344	administrative staff	50	F	0	24.1214	0
345	administrative staff	51	M	0	26.7832	0
346	administrative staff	36	M	0	21.2444	0
347	administrative staff	36	M	0	19.9494	0
348	administrative staff	44	F	0	15.5875	0
349	administrative staff	42	F	0	18.219	0
350	administrative staff	36	M	0	19.9494	0
351	administrative staff	50	F	0	15.5875	0
352	administrative staff	43	F	0	18.7896	0
353	administrative staff	42	M	0	19.9494	0
354	administrative staff	40	M	0	15.5875	0
355	administrative staff	43	F	0	16.3999	0
356	administrative staff	37	F	0	20.9146	0
357	administrative staff	46	M	33	18.219	0
358	administrative staff	50	F	0		0
359	administrative staff	45	M	0	18.7772	0
360	administrative staff	59	F	0	15.3975	0
361	administrative staff	51	F	0	15.4995	0
362	administrative staff	48	F	0	22.9153	0
363	administrative staff	38	M	10	8.19994	0
364	administrative staff	47	F	0	15.7076	0
365	administrative staff	54	M	3	15.404	0
366	administrative staff	64	M	45	15.7087	0
367	administrative staff	51	F	8	15.5875	0
368	administrative staff	62	F	0	15.506	0
369	administrative staff	53	M	77	15.2968	1
370	administrative staff	50	F	0	26.0212	0
371	administrative staff	47	F	28	15.7087	0
372	administrative staff	44	M	0	15.7881	0
373	administrative staff	51	M	10	16.18	0
374	administrative staff	33	M	4	19.3646	0
375	administrative staff	41	M	3	19.3646	0
376	administrative staff	49	M	0	21.0811	0
377	administrative staff	46	M	0	50.5596	0
378	administrative staff	41	M	0	25.7047	0
379	administrative staff	44	F	0	24.5537	0
380	administrative staff	43	M	0	15.7076	0
381	administrative staff	44	F	3	15.5049	0
382	administrative staff	52	F	47	15.5049	0
383	administrative staff	58	M	37	15.7076	0
384	administrative staff	46	M	0	7.70628	0
385	administrative staff	44	F	0	15.5049	0
386	administrative staff	51	F	0	15.7076	0
387	administrative staff	45	F	27	15.7076	0
388	administrative staff	49	M	3	19.9363	0
389	administrative staff	61	F	20	15.7087	0
390	administrative staff	47	F	32	15.7087	0
391	administrative staff	46	F	10	15.6042	0
392	administrative staff	60	M	0	15.6053	0
393	administrative staff	46	F	1	19.3646	0
394	administrative staff	43	F	7	19.3646	0
395	administrative staff	46	F	0	15.5875	0
396	administrative staff	63	F	9	19.3646	0
397	administrative staff	42	F	15	19.9494	0
398	administrative staff	43	M	12	26.0117	0
399	administrative staff	55	M	0	19.3646	0
400	administrative staff	58	M	36	15.6042	0
401	administrative staff	50	F	0	15.7076	0
402	administrative staff	55	F	59	15.5876	0
403	administrative staff	48	F	11	15.5049	0
404	administrative staff	49	M	0	15.5049	0
405	administrative staff	61	F	9	15.7087	0
406	administrative staff	58	F	2	15.7076	0
407	administrative staff	51	M	9	19.9494	0
408	administrative staff	38	F	3	19.3646	0
409	administrative staff	42	M	53	16.1186	0
410	administrative staff	49	M	11	16.4179	0
411	administrative staff	52	F	44	21.4405	0
412	administrative staff	40	M	2	16.7076	0
413	administrative staff	53	M	0	15.9465	0
414	administrative staff	48	M	0	20.791	0
415	administrative staff	49	M	0	63.0324	0
416	administrative staff	47	F	2	24.3831	0
417	administrative staff	45	F	0	52.3078	0
418	administrative staff	55	M	0		0
419	administrative staff	42	F	0	20.791	0
420	administrative staff	58	M	0	15.9454	0
421	administrative staff	55	M	0	19.3646	0
422	administrative staff	44	F	4	15.7427	0
423	administrative staff	48	M	0	15.8404	0
424	administrative staff	52	M	0		0
425	administrative staff	50	F	0	22.3406	0
426	administrative staff	50	M	8	16.5567	0
427	administrative staff	43	F	0	22.4634	0
428	administrative staff	58	F	3	16.5579	0
429	administrative staff	40	F	4	18.824	0
430	administrative staff	47	M	18	16.5567	0
431	administrative staff	45	F	6	19.9885	0
432	administrative staff	45	F	2	14.9912	0
433	administrative staff	42	F	3	24.1613	0
434	administrative staff	48	F	0		0
435	administrative staff	52	M	0	16.7005	0
436	administrative staff	46	M	4		0
437	administrative staff	62	M	0	16.5567	0
438	administrative staff	57	F	0	21.4147	0
439	administrative staff	47	F	0	9.8809	0
440	administrative staff	48	M	10	20.5544	0
441	administrative staff	49	M	3	16.5567	0
442	administrative staff	46	M	23	16.5567	0
443	administrative staff	46	M	0	18.4421	0
444	administrative staff	45	M	1	18.824	0
445	administrative staff	52	M	2	20.8809	0
446	administrative staff	58	F	0	10.6548	0
447	administrative staff	51	M	2	20.8809	0
448	administrative staff	47	F	0	18.332	1
449	administrative staff	46	M	0	20.8339	0
450	administrative staff	48	M	5	16.3539	0
451	administrative staff	51	F	22	16.5567	0
452	administrative staff	49	F	3	18.5227	0
453	administrative staff	42	F	0	16.5567	0
454	administrative staff	45	M	0	18.332	0
455	administrative staff	55	M	6	16.4477	0
456	administrative staff	45	F	0	25.0247	0
457	administrative staff	57	F	16	16.5567	0
458	administrative staff	44	F	19	16.4477	0
459	administrative staff	46	F	10	16.3539	0
460	administrative staff	47	M	0		0
461	administrative staff	47	F	0		0
462	administrative staff	50	F	1		0
463	administrative staff	53	M	2	23.226	0
464	administrative staff	50	F	0	21.4147	0
465	administrative staff	50	M	0	21.4147	0
466	administrative staff	49	M	0	20.8339	0
467	administrative staff	49	M	0	21.2833	0
468	administrative staff	50	F	11	19.9712	0
469	administrative staff	53	M	0	20.878	0
470	administrative staff	47	M	9	20.8796	0
471	administrative staff	46	M	12	20.878	0
472	administrative staff	50	F	2	18.5227	0
473	administrative staff	48	F	9	20.878	0
474	administrative staff	48	F	8	20.878	0
475	administrative staff	47	F	0	22.3377	0
476	administrative staff	45	M	22	20.878	0
477	administrative staff	52	M	6	20.878	0
478	administrative staff	52	M	14	18.8442	0
479	administrative staff	45	M	7	17.3973	0
480	administrative staff	47	F	0	19.9885	0
481	administrative staff	46	F	1	19.9885	0
482	administrative staff	50	M	0		0
483	administrative staff	46	M	0	20.1999	0
484	administrative staff	46	F	0	22.404	0
485	administrative staff	47	F	0	20.878	0
486	administrative staff	43	F	0	20.878	0
487	administrative staff	46	M	24	23.1971	0
488	administrative staff	48	F	10	12.4174	0
489	administrative staff	48	M	3	17.3378	0
490	administrative staff	56	F	9	18.8428	0
491	administrative staff	46	F	0	17.5949	0
492	administrative staff	50	M	0	17.6609	0
493	administrative staff	50	M	23	16.5567	0
494	administrative staff	58	F	0	18.4196	0
495	administrative staff	44	M	1	19.9697	0
496	administrative staff	51	F	35	22.3962	0
497	administrative staff	46	F	3	22.322	0
498	administrative staff	53	F	0	25.0538	1
499	administrative staff	53	M	2	24.0894	0
500	administrative staff	51	F	3	20.8809	0
501	administrative staff	56	F	22	20.8897	0
502	administrative staff	48	M	2	19.474	0
503	administrative staff	55	F	2	20.0464	0
504	administrative staff	50	M	1	19.4686	0
505	administrative staff	49	F	0	20.967	0
506	administrative staff	46	F	9	20.9593	0
507	administrative staff	54	F	0	20.0696	0
508	administrative staff	55	F	15	20.9593	0
509	administrative staff	51	M	3	21.5517	0
510	administrative staff	44	F	18	25.1256	1
511	administrative staff	65	F	3	20.1176	0
512	administrative staff	58	F	35	17.8154	0
513	administrative staff	51	M	0	24.2395	0
514	administrative staff	50	M	4	21.029	0
515	administrative staff	52	F	0	17.7421	0
516	administrative staff	49	M	0	19.653	0
517	administrative staff	51	M	0	21.3154	0
518	administrative staff	55	M	10	20.1627	0
519	administrative staff	51	M	0	17.0578	0
520	administrative staff	53	M	0	18.864	0
521	administrative staff	52	M	0	23.5096	0
522	administrative staff	55	F	26	17.6131	0
523	administrative staff	52	F	0	19.0323	0
524	administrative staff	52	F	1	22.6496	0
525	administrative staff	52	F	0	20.5469	0
526	administrative staff	54	F	13	20.6447	0
527	administrative staff	50	M	0	27.425	0
528	administrative staff	47	F	14	21.0914	0
529	administrative staff	45	F	0	15.1656	0
530	administrative staff	56	F	0	23.5129	0
531	administrative staff	45	M	2	21.3297	0
532	administrative staff	53	M	0	62.7599	0
533	administrative staff	57	M	0	21.122	0
534	administrative staff	65	M	159	17.4671	0
535	administrative staff	51	M	5	21.1381	0
536	administrative staff	48	M	0	20.2557	0
537	administrative staff	56	M	9	20.0433	0
538	administrative staff	61	F	9	20.6896	0
539	administrative staff	53	F	0	20.2222	0
540	administrative staff	53	F	1	20.2672	0
541	administrative staff	45	F	0	22.6316	1
542	administrative staff	53	F	91	20.2672	0
543	administrative staff	57	F	0	20.2672	0
544	administrative staff	56	M	0	21.6521	0
545	administrative staff	50	F	1	22.6601	0
546	administrative staff	55	M	0	20.483	0
547	administrative staff	54	M	0	20.3197	0
548	administrative staff	50	F	36	21.234	0
549	administrative staff	57	M	2	21.0928	0
550	administrative staff	53	M	0	20.3256	0
551	administrative staff	53	F	0	21.2355	0
552	administrative staff	52	M	54	19.2404	0
553	administrative staff	57	M	0	17.8408	0
554	administrative staff	46	F	9	20.5785	0
555	administrative staff	54	F	4	15.3269	0
556	administrative staff	48	F	1	22.7336	0
557	administrative staff	61	M	0	21.2745	0
558	administrative staff	58	F	3	21.7334	0
559	administrative staff	51	M	3	21.1788	0
560	administrative staff	51	F	0	21.1513	0
561	administrative staff	47	F	0	21.841	0
562	administrative staff	48	M	0	16.8426	0
563	administrative staff	55	M	0	21.327	0
564	administrative staff	59	F	2	23.5558	0
565	administrative staff	64	M	75	17.0454	0
566	administrative staff	55	M	1	25.9951	0
567	administrative staff	60	F	0	21.2442	0
568	administrative staff	60	F	0	21.2588	0
569	administrative staff	54	F	37	21.3312	0
570	administrative staff	50	F	4	21.2705	0
571	administrative staff	48	F	17	22.4363	0
572	administrative staff	55	F	0	20.8256	0
573	administrative staff	66	F	0	21.0689	0
574	administrative staff	54	F	0	20.5635	0
575	administrative staff	44	M	0	22.7413	0
576	administrative staff	47	F	0	21.2422	0
577	administrative staff	53	M	0	21.8535	0
578	administrative staff	48	F	0	26.3759	0
579	administrative staff	53	M	5	22.7326	0
580	administrative staff	63	M	0	29.0918	1
581	administrative staff	50	M	0	20.3729	0
582	administrative staff	50	F	0	20.721	0
583	administrative staff	49	M	0	21.3183	0
584	administrative staff	46	F	19	23.1873	0
585	administrative staff	52	M	5	21.5142	0
586	administrative staff	51	F	0	21.7465	0
587	administrative staff	50	M	0	21.317	0
588	administrative staff	53	M	3	41.053	0
589	administrative staff	55	F	67	10.6667	0
590	administrative staff	55	M	0	21.366	0
591	administrative staff	64	M	0		0
592	administrative staff	57	M	0		0
593	administrative staff	54	M	0	21.3469	0
594	administrative staff	51	M	1	30.5476	0
595	administrative staff	49	M	2	17.7994	0
596	administrative staff	52	M	0	17.1816	0
597	administrative staff	54	M	11	21.4032	0
598	administrative staff	53	M	4	24.816	0
599	administrative staff	54	F	0	23.1108	0
600	administrative staff	48	F	28	21.4016	0
601	administrative staff	52	M	0	21.3767	0
602	administrative staff	59	M	11	23.3337	0
603	administrative staff	50	M	10	21.4381	0
604	administrative staff	47	F	0	21.4947	0
605	administrative staff	57	F	0	11.317	0
606	administrative staff	49	M	2	21.5507	0
607	administrative staff	55	F	0	20.9682	0
608	administrative staff	56	F	0	20.9532	0
609	administrative staff	52	F	0	22.9935	0
610	administrative staff	57	M	0	20.4178	0
611	administrative staff	49	F	35	21.5292	0
612	administrative staff	53	M	11	17.1464	0
613	administrative staff	52	M	0	23.269	0
614	administrative staff	63	F	18	23.0866	0
615	administrative staff	58	F	3	21.5879	0
616	administrative staff	54	F	0	31.7956	0
617	administrative staff	52	M	29	22.0917	0
618	administrative staff	55	F	4	20.7958	0
619	administrative staff	53	F	0	22.1685	0
620	administrative staff	52	F	5	21.5879	0
621	administrative staff	53	F	5	22.8742	0
622	administrative staff	54	M	1	20.1478	0
623	administrative staff	54	M	0	22.776	0
624	administrative staff	64	M	0	17.1858	1
625	administrative staff	52	F	9	22.8533	0
626	administrative staff	55	M	8	19.8908	0
627	administrative staff	54	M	0	21.7152	0
628	administrative staff	50	F	0	21.5688	0
629	administrative staff	50	F	8	23.1603	0
630	administrative staff	48	F	6	16.1766	0
631	administrative staff	61	M	0	22.2969	0
632	administrative staff	50	F	0	19.2545	0
633	administrative staff	57	M	0	21.6244	0
634	administrative staff	55	M	21	21.1037	0
635	administrative staff	53	F	0	23.0826	0
636	administrative staff	53	M	10	20.706	0
637	administrative staff	59	M	7	20.6762	0
638	administrative staff	52	M	0	22.4467	0
639	administrative staff	50	M	1	20.7988	0
640	administrative staff	60	M	0	18.5762	0
641	administrative staff	52	M	0	19.3494	0
642	administrative staff	55	F	8		0
643	administrative staff	54	M	6	23.8884	0
644	administrative staff	62	F	4	21.7549	1
645	administrative staff	57	F	0	21.921	0
646	administrative staff	51	F	29	23.4238	0
647	administrative staff	55	M	23	17.2947	0
648	administrative staff	52	F	4	22.3543	0
649	administrative staff	58	F	0	22.4234	0
650	administrative staff	59	M	2	22.9154	0
651	administrative staff	53	M	2	20.7808	0
652	administrative staff	57	M	6	23.3864	0
653	administrative staff	52	M	5	21.6704	0
654	administrative staff	61	F	1	22.3917	0
655	administrative staff	55	F	5		1
656	administrative staff	55	F	0	25.3131	0
657	administrative staff	49	F	0	21.7017	0
658	administrative staff	60	F	17	17.2267	0
659	administrative staff	54	M	1	23.4297	0
660	administrative staff	56	M	3		0
661	administrative staff	50	F	67	18.5694	0
662	administrative staff	55	M	14	20.8392	0
663	administrative staff	64	M	0	21.2603	0
664	administrative staff	56	F	45	23.1142	0
665	administrative staff	64	M	14	21.1924	0
666	administrative staff	62	M	0	21.4247	0
667	administrative staff	53	F	1	21.7906	0
668	administrative staff	56	F		25.4313	0
669	administrative staff	55	M	53	21.043	0
670	administrative staff	57	M	7	18.1069	0
671	administrative staff	56	M	3	25.335	0
672	administrative staff	56	M	0	21.746	0
673	administrative staff	51	M	135	21.7885	0
674	administrative staff	52	M	0	22.5203	0
675	administrative staff	53	F	0	21.9768	0
676	administrative staff	55	M	8	23.657	0
677	administrative staff	56	M	154	22.1439	0
678	administrative staff	62	F	25	23.5305	0
679	administrative staff	57	F	16	23.5461	0
680	administrative staff	55	M	0	19.9675	0
681	administrative staff	66	F	5	17.1582	0
682	administrative staff	57	M	21	23.5088	0
683	administrative staff	60	F	15	17.4989	0
684	administrative staff	52	F	0	22.0508	0
685	administrative staff	53	F	4	15.8658	0
686	administrative staff	60	F	2	20.947	0
687	administrative staff	57	F	0	43.8622	0
688	administrative staff	61	F	0	23.9869	1
689	administrative staff	54	M	5	21.8955	0
690	administrative staff	56	F	26	17.6888	0
691	administrative staff	56	F	2	22.1625	0
692	administrative staff	61	M	5	22.3812	0
693	administrative staff	61	F	4	22.254	0
694	administrative staff	50	F	4	22.0491	0
695	administrative staff	52	F	10	25.8698	0
696	administrative staff	58	M	0	25.8698	0
697	administrative staff	61	M	2		1
698	administrative staff	53	M	1	18.7389	1
699	administrative staff	59	M	0	44.036	0
700	administrative staff	55	M	0	22.0001	0
701	administrative staff	51	M	0		0
702	administrative staff	54	M	11	17.7072	0
703	administrative staff	60	F	0	22.3674	0
704	administrative staff	56	M	3	26.0871	0
705	administrative staff	60	F	0	32.2045	0
706	administrative staff	55	M	2	27.6256	0
707	administrative staff	53	M	0	25.0537	0
708	administrative staff	57	M	7	22.2378	0
709	administrative staff	63	M	21	23.3075	0
710	administrative staff	54	F	4	23.2872	0
711	administrative staff	54	M	0	20.1454	0
712	administrative staff	60	F	0	23.3057	0
713	administrative staff	54	M	14	19.1571	0
714	administrative staff	60	M	0	18.0758	0
715	administrative staff	59	F	8	21.4238	0
716	administrative staff	55	M	0	19.1624	0
717	administrative staff	55	F	6	17.6343	0
718	administrative staff	55	F	10	12.4699	0
719	administrative staff	61	M	0	58.4421	0
720	administrative staff	55	F	0	23.647	0
721	administrative staff	58	M	14	20.7398	0
722	administrative staff	57	M	0	20.7154	0
723	administrative staff	61	M	12	23.2892	0
724	administrative staff	55	F	2	23.9408	0
725	administrative staff	59	F	7	24.8701	0
726	administrative staff	57	F	6	24.5426	0
727	administrative staff	54	F	2	23.2336	0
728	administrative staff	62	M	0	25.0685	0
729	administrative staff	58	F	0	25.1684	0
730	administrative staff	56	F	9	22.9792	0
731	administrative staff	52	F	0	24.7902	0
732	administrative staff	55	F	2	23.8719	0
733	administrative staff	57	M	10	24.0081	0
734	administrative staff	56	M	0	24.849	0
735	administrative staff	62	M	0	19.4971	0
736	administrative staff	65	F	0	22.3794	0
737	administrative staff	54	F	12	24.7648	0
738	administrative staff	58	F	7	23.4854	1
739	administrative staff	60	M	0	18.4004	0
740	administrative staff	64	M	0	25.1456	0
741	administrative staff	53	F	4	22.5989	0
742	administrative staff	59	M	0	22.5669	0
743	administrative staff	61	M	0	17.9557	0
744	administrative staff	56	M	0	21.4101	0
745	administrative staff	55	F	5	20.4673	0
746	administrative staff	53	F	0	18.1962	0
747	administrative staff	62	M	8	28.509	0
748	administrative staff	58	M	0	24.5547	0
749	administrative staff	64	M	0		1
750	administrative staff	54	F	35	14.3916	0
751	administrative staff	57	F	14	23.6971	0
752	administrative staff	58	M	17	18.4415	0
753	administrative staff	62	M	10	23.3899	0
754	administrative staff	57	M	0	18.4401	0
755	administrative staff	58	M	13	18.4471	0
756	administrative staff	60	M	0	23.6988	0
757	administrative staff	55	F	10	25.7933	0
758	administrative staff	55	F	19	22.5808	0
759	administrative staff	57	F	2	23.6322	0
760	administrative staff	59	M	14	22.5808	0
761	administrative staff	61	M	0	21.7313	0
762	administrative staff	56	M	2	22.5808	0
763	administrative staff	56	M	0	22.5881	0
764	administrative staff	63	M	0	28.967	0
765	administrative staff	57	M	2	22.8464	0
766	administrative staff	62	M	27	18.3241	0
767	administrative staff	60	F	0	24.9978	0
768	administrative staff	57	F	0	27.9222	1
769	administrative staff	60	M	8	19.514	0
770	administrative staff	55	F	16	18.1701	0
771	administrative staff	59	M	0	20.8417	0
772	administrative staff	59	M	10	28.3013	0
773	administrative staff	56	F	0	24.0555	0
774	administrative staff	60	M	2	18.4527	0
775	administrative staff	56	M	5	25.3649	0
776	administrative staff	59	M	15	26.1298	0
777	administrative staff	63	M	15	26.608	0
778	administrative staff	57	M	6	22.8222	0
779	administrative staff	60	M	4	20.8586	0
780	administrative staff	62	M	0	27.1523	0
781	administrative staff	59	M	0	25.036	0
782	administrative staff	57	F	0	24.9501	0
783	administrative staff	59	M	23	20.6851	0
784	administrative staff	59	F	15	18.0898	0
785	administrative staff	61	M	8	22.0844	0
786	administrative staff	59	F	2	25.1694	0
787	administrative staff	60	F	6	29.4728	0
788	administrative staff	62	M	5	22.0844	0
789	administrative staff	57	M	0	29.5218	0
790	administrative staff	63	M	3	27.3237	0
791	administrative staff	61	M	0	24.9763	0
792	administrative staff	61	M	7	23.124	0
793	administrative staff	59	M	9	27.2846	0
794	administrative staff	58	M	1	23.771	0
795	administrative staff	59	M	0	18.7089	0
796	administrative staff	59	M	0	19.7917	0
797	administrative staff	56	M	14	17.9842	0
798	administrative staff	59	F	0	23.6205	1
799	administrative staff	58	F	0	24.9859	0
800	administrative staff	61	M	0	25.2604	0
801	administrative staff	60	M	0	18.5888	0
802	administrative staff	57	F	12	23.5008	0
803	administrative staff	63	M	0	21.6223	0
804	administrative staff	58	F	0	27.2037	0
805	administrative staff	58	F	0	23.8269	0
806	administrative staff	59	M	3	23.8724	0
807	administrative staff	60	M	0	21.774	0
808	administrative staff	61	M	0	23.8251	0
809	administrative staff	64	M	2	22.8286	0
810	administrative staff	57	F	0	22.4929	0
811	administrative staff	57	M	8	29.9884	0
812	administrative staff	64	M	0	26.2106	0
813	administrative staff	60	M	14	25.0065	0
814	administrative staff	56	F	0	22.8109	0
815	administrative staff	62	M	6	25.371	0
816	administrative staff	61	M	0	25.2024	0
817	administrative staff	63	M	0	24.8909	0
818	administrative staff	61	M	0	21.6791	0
819	administrative staff	62	M	0	18.4478	0
820	administrative staff	58	F	0	13.4113	0
821	administrative staff	65	M	13	21.7102	0
822	administrative staff	61	M	2	22.2491	0
823	administrative staff	60	F	8	18.5003	0
824	administrative staff	56	M	8	23.5741	0
825	administrative staff	59	F	0	24.4226	0
826	administrative staff	62	M	0	18.6797	0
827	administrative staff	64	M	0	24.168	0
828	administrative staff	63	M	0	23.815	0
829	administrative staff	60	F	0	18.3771	0
830	administrative staff	61	M	29	29.4863	0
831	administrative staff	61	M	0	22.826	0
832	administrative staff	63	M	0	26.5822	0
833	administrative staff	60	M	0	21.3972	0
834	administrative staff	64	M	0	18.5988	0
835	administrative staff	62	M	3	61.8751	0
836	administrative staff	66	M	10	25.6231	0
837	administrative staff	62	M	0	25.831	0
838	administrative staff	65	F	10	28.4239	0
839	administrative staff	63	F	0	24.3018	0
840	administrative staff	62	F	18	24.3288	0
841	administrative staff	59	F	0	17.1631	0
842	administrative staff	62	F	4	24.0672	0
843	administrative staff	66	M	2	22.3571	0
844	administrative staff	61	F	0	25.346	0
845	administrative staff	61	F	0	25.6231	0
846	administrative staff	62	M	9	18.7683	0
847	administrative staff	64	M	10	22.0142	0
848	administrative staff	63	M	19	18.5107	0
849	administrative staff	62	M	5	24.0331	0
850	administrative staff	64	F	5	22.1204	0
851	administrative staff	64	M	0	25.8254	0
852	administrative staff	66	M	0	24.4536	0
853	nurse	31	F	0	19.7517	0
854	nurse	28	M	0	19.8867	0
855	nurse	29	F	0	19.6947	0
856	nurse	28	F	0	19.6947	0
857	nurse	45	F	0	19.6947	0
858	nurse	29	F	0	19.6947	0
859	nurse	31	F	0	19.6947	0
860	nurse	32	F	0	19.6947	0
861	nurse	39	F	0	19.6947	0
862	nurse	29	F	0	19.6947	0
863	nurse	34	M	0	19.6947	0
864	nurse	30	F	0	19.6947	0
865	nurse	30	F	0	19.6947	0
866	nurse	34	F	0	19.7651	0
867	nurse	30	F	0	20.4	0
868	nurse	40	F	0	20.3274	0
869	nurse	30	F	0	20.3862	0
870	nurse	33	M	0	20.3274	0
871	nurse	35	M	0	20.3274	0
872	nurse	40	F	0	20.3274	0
873	nurse	40	F	0	14.771	0
874	nurse	32	F	0	19.6947	0
875	nurse	32	F	0	19.6947	0
876	nurse	44	F	0	19.6947	0
877	nurse	34	F	0	19.6947	0
878	nurse	32	F	0	19.6947	0
879	nurse	38	F	0	19.7517	0
880	nurse	51	M	0	19.6947	0
881	nurse	31	F	0	19.6947	0
882	nurse	42	F	0	19.6947	0
883	nurse	45	F	0	19.6947	0
884	nurse	39	F	0	19.6947	0
885	nurse	38	F	0	19.6947	0
886	nurse	33	F	0	19.7517	0
887	nurse	32	M	0	19.6947	0
888	nurse	38	F	0	19.6947	0
889	nurse	34	F	0	19.6947	0
890	nurse	35	F	0	19.6947	0
891	nurse	35	F	0	19.7651	0
892	nurse	44	F	0	19.6947	0
893	nurse	34	F	0	19.6947	0
894	nurse	31	F	0	19.6813	0
895	nurse	36	F	0	19.6947	0
896	nurse	32	F	0	19.6813	0
897	nurse	32	F	0	19.6947	0
898	nurse	34	F	0	19.6947	0
899	nurse	49	F	0	19.6947	0
900	nurse	36	F	0	19.6947	0
901	nurse	43	F	0	19.6947	0
902	nurse	39	F	0	19.6947	0
903	nurse	39	F	0	19.6947	0
904	nurse	37	F	0	19.6947	0
905	nurse	45	F	0	19.6947	0
906	nurse	41	F	0	19.6947	0
907	nurse	36	F	0	19.6947	0
908	nurse	43	M	0	19.6947	0
909	nurse	35	F	0	19.6947	0
910	nurse	45	F	0	19.6947	0
911	nurse	37	F	0	19.7651	0
912	nurse	34	F	0	19.7517	0
913	nurse	41	F	0	14.8138	0
914	nurse	48	F	0	22.2621	0
915	nurse	35	F	0	19.6947	0
916	nurse	45	F	0	19.7651	0
917	nurse	34	M	0	19.6947	0
918	nurse	41	F	0	19.6947	0
919	nurse	34	F	0	19.6947	0
920	nurse	38	F	0	19.6947	0
921	nurse	37	M	0	19.6947	0
922	nurse	34	F	0	19.6947	0
923	nurse	46	F	0	19.6947	0
924	nurse	39	F	0	19.6947	0
925	nurse	40	F	0	19.6947	0
926	nurse	41	F	0	19.6947	0
927	nurse	40	F	0	19.6947	0
928	nurse	36	F	0	19.6947	0
929	nurse	35	F	0	19.6947	0
930	nurse	34	M	0	19.6947	0
931	nurse	46	M	0	19.6947	0
932	nurse	35	F	0	19.7651	0
933	nurse	34	F	0	19.6813	0
934	nurse	34	F	0	19.6947	0
935	nurse	35	F	0	19.7517	0
936	nurse	50	F	0	19.6947	0
937	nurse	45	F	0	19.6947	0
938	nurse	37	F	0	14.771	0
939	nurse	36	M	0	19.6947	0
940	nurse	44	F	0	19.6947	0
941	nurse	35	M	0	20.3274	0
942	nurse	45	F	0	20.3274	0
943	nurse	48	F	0	20.3274	0
944	nurse	41	F	0	20.3274	0
945	nurse	35	F	0	20.3274	0
946	nurse	39	F	0	20.3274	0
947	nurse	36	M	0	20.3274	0
948	nurse	39	F	0	20.3274	0
949	nurse	46	F	0	20.3274	0
950	nurse	44	F	0	20.3274	0
951	nurse	37	F	0	20.3274	0
952	nurse	42	F	0	20.3862	0
953	nurse	55	F	0	20.3274	0
954	nurse	44	F	0	20.3274	0
955	nurse	36	F	0	20.3862	0
956	nurse	36	F	0	20.3274	0
957	nurse	33	F	0	19.6947	0
958	nurse	42	F	0	20.3862	0
959	nurse	52	F	0	20.3274	0
960	nurse	38	M	0	20.3274	0
961	nurse	38	F	0	20.3274	0
962	nurse	39	M	0	20.3274	0
963	nurse	39	F	0	24.0349	1
964	nurse	43	F	0	20.3274	0
965	nurse	45	M	0	20.3274	0
966	nurse	40	F	0	20.3274	1
967	nurse	53	F	0	20.3274	0
968	nurse	44	F	0	20.3274	0
969	nurse	42	F	0	20.3274	0
970	nurse	53	F	0	20.3274	0
971	nurse	44	M	0	20.3274	0
972	nurse	43	M	0	20.3274	0
973	nurse	44	F	0	20.3862	0
974	nurse	38	F	0	13.5502	0
975	nurse	55	F	0	20.3862	0
976	nurse	50	F	0	20.3274	0
977	nurse	45	M	0	20.3274	0
978	nurse	44	F	0	20.3274	0
979	nurse	37	F	0	20.3274	0
980	nurse	38	F	0	20.3274	0
981	nurse	42	F	0	20.3274	0
982	nurse	49	F	0	20.3274	0
983	nurse	42	F	0	20.3274	0
984	nurse	43	F	0	20.3862	0
985	nurse	44	F	0	20.3274	0
986	nurse	44	F	0	22.2621	0
987	nurse	40	F	0	22.2621	0
988	nurse	39	F	0	20.9788	0
989	nurse	47	F	0	15.6781	0
990	nurse	45	F	0	22.6933	0
991	nurse	52	F	0	20.9646	0
992	nurse	41	F	0	15.7234	0
993	nurse	45	F	0	20.904	0
994	nurse	47	M	0	20.904	0
995	nurse	46	F	0	20.904	0
996	nurse	45	F	0	21.5769	0
997	nurse	47	F	0	22.9927	0
998	nurse	47	M	0	21.5769	0
999	nurse	42	F	0	21.5769	0
1000	nurse	52	F	0	21.5769	0
1001	nurse	42	M	0	22.9349	0
1002	nurse	46	F	0	21.5769	0
1003	nurse	53	M	0	21.5769	0
1004	nurse	42	F	0	21.6394	0
1005	nurse	54	F	0	16.1827	0
1006	nurse	43	F	0	22.9349	0
1007	nurse	56	F	0	21.5769	0
1008	nurse	44	M	0	21.5769	0
1009	nurse	43	F	0	21.5769	0
1010	nurse	50	F	0	21.5769	0
1011	nurse	43	M	0	22.869	0
1012	nurse	53	M	0	21.5769	0
1013	nurse	44	F	0	16.1827	0
1014	nurse	46	F	0	21.5769	0
1015	nurse	50	F	0	22.4715	0
1016	nurse	43	M	0	21.5769	0
1017	nurse	44	F	0	23.6656	0
1018	nurse	42	M	0	23.899	1
1019	nurse	47	F	0	21.5769	0
1020	nurse	47	M	0	21.5769	0
1021	nurse	45	F	0	23.6656	0
1022	nurse	42	M	0	21.5769	0
1023	nurse	44	M	0	21.5769	0
1024	nurse	60	F	0	22.4715	0
1025	nurse	50	F	0	21.5769	0
1026	nurse	43	F	0	21.6394	0
1027	nurse	51	F	0	21.5769	0
1028	nurse	46	F	0	21.5769	0
1029	nurse	50	F	0	21.5769	0
1030	nurse	47	F	0	21.6777	0
1031	nurse	53	F	0	21.764	0
1032	nurse	48	F	0	21.764	0
1033	nurse	45	F	0	21.7928	0
1034	nurse	49	F	0	21.7928	0
1035	nurse	49	F	0	21.8216	0
1036	nurse	46	F	0	21.8648	0
1037	nurse	46	F	0	21.8791	0
1038	nurse	50	F	0	21.8758	0
1039	nurse	45	F	0	21.9223	0
1040	nurse	49	F	0	21.9223	0
1041	nurse	45	F	0	21.8167	0
1042	nurse	49	F	0	21.8311	1
1043	nurse	47	F	0	22.7399	0
1044	nurse	51	F	0	21.9029	0
1045	nurse	48	F	0	23.7048	0
1046	nurse	50	F	0	21.9317	0
1047	nurse	53	F	0	21.9462	0
1048	nurse	45	F	0	21.9606	0
1049	nurse	46	F	0	21.9606	0
1050	nurse	48	M	0	21.9893	0
1051	nurse	49	F	0	22.0183	0
1052	nurse	47	F	0	22.0324	0
1053	nurse	54	F	0	22.0469	0
1054	nurse	47	F	0	22.0613	0
1055	nurse	61	F	0	21.9311	0
1056	nurse	50	F	0	21.9499	0
1057	nurse	53	M	0	21.9499	0
1058	nurse	52	F	0	21.9684	0
1059	nurse	54	F	0	21.9871	0
1060	nurse	52	F	0	22.8662	0
1061	nurse	46	F	0	22.0058	0
1062	nurse	54	F	0	22.0994	0
1063	nurse	58	F	0	16.5788	0
1064	nurse	64	F	0	22.1367	0
1065	nurse	50	F	0	24.5144	0
1066	nurse	48	F	0	22.1928	0
1067	nurse	54	M	0	24.3001	0
1068	nurse	47	F	0	22.2115	0
1069	nurse	56	F	0	22.3048	0
1070	nurse	51	F	0	22.3236	0
1071	nurse	51	F	0	23.7166	0
1072	nurse	50	F	0	22.3774	0
1073	nurse	56	F	0	22.6303	0
1074	nurse	51	F	0	22.3961	0
1075	nurse	57	F	0	22.4896	0
1076	nurse	49	F	0	22.5269	0
1077	nurse	54	M	0	22.5456	0
1078	nurse	49	F	0	22.5643	0
1079	nurse	54	F	0	22.583	0
1080	nurse	51	F	0	22.6391	0
1081	nurse	51	F	0	24.8025	1
1082	nurse	55	F	0	16.8866	0
1083	nurse	55	F	0	22.8051	0
1084	nurse	53	F	0	22.8797	0
1085	nurse	52	F	0	22.8797	0
1086	nurse	54	F	0	24.9684	0
1087	nurse	51	F	0	25.22	0
1088	nurse	52	F	0	22.9171	0
1089	nurse	52	F	0	22.9359	0
1090	nurse	51	F	0	17.2019	1
1091	nurse	52	F	0	22.9546	0
1092	nurse	55	F	0	25.2949	0
1093	nurse	58	F	0	22.9546	1
1094	nurse	54	F	0	17.2158	1
1095	nurse	53	F	0	22.9546	0
1096	nurse	53	F	0	22.9546	0
1097	nurse	59	F	0	23.0666	0
1098	nurse	56	F	0	23.0666	0
1099	nurse	63	F	0	23.139	0
1100	nurse	60	F	0	23.8984	0
1101	nurse	55	F	0	26.4527	0
1102	nurse	58	M	0	24.0003	0
1103	nurse	55	F	0	24.996	0
1104	nurse	56	F	0	24.2953	0
1105	nurse	58	F	0	24.5381	0
1106	nurse	55	F	0	24.3038	0
1107	nurse	57	F	0	26.4126	0
1108	nurse	56	F	0	33.7158	0
1109	nurse	65	F	0	25.1252	0
1110	nurse	63	F	0	24.8926	0
1111	nurse	63	F	0	24.9096	0
1112	nurse	60	F	0	27.0356	1
1113	nurse	60	M	0	26.758	0
1114	nurse	63	F	0	33.1925	0
1115	nurse	63	F	0	27.2285	0
1116	nurse	24	M	0	19.6698	0
1117	nurse	34	F	0	17.7483	0
1118	nurse	31	F	0	19.6698	0
1119	nurse	23	M	0	17.7483	0
1120	nurse	27	F	0	17.7483	0
1121	nurse	24	M	0	17.7483	0
1122	nurse	23	F	0	17.7483	0
1123	nurse	27	F	0	17.7483	0
1124	nurse	24	F	0	17.7483	0
1125	nurse	23	F	0	17.7483	0
1126	nurse	26	F	0	17.7483	0
1127	nurse	27	F	0	17.566	0
1128	nurse	27	M	0	17.8108	0
1129	nurse	23	F	0	17.8108	0
1130	nurse	42	M	0	17.8108	0
1131	nurse	28	M	0	17.8108	0
1132	nurse	27	F	0	17.6285	0
1133	nurse	23	F	0	17.8108	0
1134	nurse	33	F	0	17.7483	0
1135	nurse	26	F	0	17.7483	0
1136	nurse	23	F	0	17.7483	0
1137	nurse	24	F	0	19.6698	0
1138	nurse	22	F	0	17.7483	0
1139	nurse	22	F	0	17.7483	0
1140	nurse	31	F	0	19.6698	0
1141	nurse	22	F	0	17.7483	0
1142	nurse	22	F	0	17.7483	0
1143	nurse	26	M	0	17.7483	0
1144	nurse	23	F	0	17.7483	0
1145	nurse	24	F	0	17.7704	0
1146	nurse	23	F	0	17.7483	0
1147	nurse	26	F	0	17.7483	0
1148	nurse	23	F	0	17.7483	1
1149	nurse	25	F	0	19.6698	0
1150	nurse	27	M	0	17.7483	0
1151	nurse	22	F	0	17.7483	0
1152	nurse	24	M	0	17.7483	0
1153	nurse	23	F	0	17.7483	0
1154	nurse	22	F	0	17.7483	0
1155	nurse	27	F	0	17.7483	0
1156	nurse	22	M	0	17.7483	0
1157	nurse	26	M	0	19.6698	0
1158	nurse	22	F	0	17.7483	0
1159	nurse	22	F	0	17.7483	0
1160	nurse	22	F	0	17.566	0
1161	nurse	25	M	0	17.5982	0
1162	nurse	24	F	0	17.6506	0
1163	nurse	24	F	0	17.5982	0
1164	nurse	24	F	0	17.7804	0
1165	nurse	25	M	0	17.5982	0
1166	nurse	26	F	0	19.6698	0
1167	nurse	24	F	0	8.89019	0
1168	nurse	25	F	0	17.7483	0
1169	nurse	23	M	0	17.5881	0
1170	nurse	24	F	0	17.5982	0
1171	nurse	27	F	0	19.6698	0
1172	nurse	27	F	0	17.7804	0
1173	nurse	24	F	0	17.5881	0
1174	nurse	26	F	0	8.89019	0
1175	nurse	24	F	0	19.6698	0
1176	nurse	26	F	0	19.6698	0
1177	nurse	27	F	0	17.5982	0
1178	nurse	26	F	0	24.1288	0
1179	nurse	25	F	0	17.7804	0
1180	nurse	23	F	0	17.5982	0
1181	nurse	24	F	0	17.7804	0
1182	nurse	26	F	0	17.7804	1
1183	nurse	27	F	0	17.5982	0
1184	nurse	24	M	0	17.5982	0
1185	nurse	23	F	0	17.5982	0
1186	nurse	24	F	0	17.7804	0
1187	nurse	26	F	0	17.5982	0
1188	nurse	26	M	0	17.7804	0
1189	nurse	24	F	0	17.7804	0
1190	nurse	25	F	0	13.3278	0
1191	nurse	26	F	0	19.6698	0
1192	nurse	28	F	0	17.7804	0
1193	nurse	24	F	0	17.7804	0
1194	nurse	27	M	0	17.7804	0
1195	nurse	35	F	0	17.6607	0
1196	nurse	27	M	0	19.6698	1
1197	nurse	23	M	0	8.7991	0
1198	nurse	29	M	0	17.5982	0
1199	nurse	25	F	0	17.5763	0
1200	nurse	33	F	0	17.5982	0
1201	nurse	30	F	0	17.5763	0
1202	nurse	24	M	0	17.5982	0
1203	nurse	26	F	0	13.1911	0
1204	nurse	25	F	0	17.5982	0
1205	nurse	23	F	0	17.5982	0
1206	nurse	24	F	0	8.7991	0
1207	nurse	23	F	0	17.5982	0
1208	nurse	24	F	0	17.5982	0
1209	nurse	26	F	0	18.651	0
1210	nurse	26	F	0	17.7804	0
1211	nurse	25	M	0	17.5982	0
1212	nurse	23	F	0	17.5982	1
1213	nurse	23	M	0	17.7804	0
1214	nurse	24	M	0	17.7804	0
1215	nurse	23	F	0	17.7804	0
1216	nurse	30	F	0	17.7804	0
1217	nurse	29	F	0	17.7804	0
1218	nurse	24	F	0	17.5982	0
1219	nurse	23	F	0	17.5982	0
1220	nurse	25	F	0	17.7804	0
1221	nurse	24	F	0	17.7804	1
1222	nurse	26	F	0	17.7804	0
1223	nurse	24	F	0	17.5982	0
1224	nurse	29	F	0	17.5982	1
1225	nurse	25	M	0	8.89019	0
1226	nurse	27	F	0	17.7585	0
1227	nurse	25	F	0	19.6698	0
1228	nurse	24	F	0	17.7804	0
1229	nurse	28	F	0	17.7804	0
1230	nurse	29	F	0	19.6698	1
1231	nurse	24	M	0	17.5982	0
1232	nurse	23	F	0	17.7804	0
1233	nurse	26	F	0	19.6698	1
1234	nurse	30	M	0	17.5982	0
1235	nurse	22	F	0	17.5982	0
1236	nurse	26	F	0	19.6698	0
1237	nurse	25	F	0	17.7804	0
1238	nurse	25	F	0	17.7804	0
1239	nurse	25	M	0	17.7804	0
1240	nurse	25	M	0	17.7804	0
1241	nurse	29	F	0	17.7804	0
1242	nurse	27	F	0	17.7804	1
1243	nurse	27	F	0	17.7804	0
1244	nurse	24	M	0	17.7804	0
1245	nurse	37	F	0	17.7804	0
1246	nurse	24	M	0	19.6698	0
1247	nurse	28	F	0	19.6698	0
1248	nurse	24	F	0	19.6698	0
1249	nurse	24	F	0	17.7804	1
1250	nurse	27	F	0	17.7804	0
1251	nurse	26	F	0	19.6698	0
1252	nurse	27	F	0	19.6698	0
1253	nurse	25	F	0	17.7804	0
1254	nurse	25	F	0	17.7804	0
1255	nurse	25	F	0	17.7804	0
1256	nurse	23	F	0	17.5982	0
1257	nurse	32	F	0	19.8751	0
1258	nurse	33	F	0	19.6698	0
1259	nurse	24	F	0	19.6698	0
1260	nurse	28	F	0	19.6698	0
1261	nurse	23	F	0	19.9001	0
1262	nurse	27	F	0	19.6947	0
1263	nurse	24	F	0	19.9001	0
1264	nurse	25	M	0	19.6698	1
1265	nurse	33	F	0	23.8772	0
1266	nurse	26	M	0	19.8751	0
1267	nurse	26	F	0	19.8751	0
1268	nurse	28	F	0	19.6698	0
1269	nurse	24	F	0	19.8751	0
1270	nurse	25	M	0	19.6698	0
1271	nurse	23	F	0	19.8751	0
1272	nurse	23	F	0	19.8751	1
1273	nurse	27	F	0	19.8751	1
1274	nurse	24	F	0	19.8751	0
1275	nurse	24	F	0	19.6698	0
1276	nurse	24	M	0	19.6698	0
1277	nurse	30	F	0	19.6698	0
1278	nurse	24	F	0	19.6698	0
1279	nurse	26	F	0	19.6698	0
1280	nurse	24	F	0	19.8751	1
1281	nurse	23	M	0	17.5982	0
1282	nurse	23	F	0	17.5982	0
1283	nurse	31	F	0	19.6947	0
1284	nurse	27	F	0	19.6698	0
1285	nurse	27	M	0	19.7061	0
1286	nurse	24	M	0	19.7061	0
1287	nurse	29	F	0	19.7061	0
1288	nurse	25	F	0	19.7061	0
1289	nurse	26	F	0	19.7651	0
1290	nurse	31	F	0	19.9114	0
1291	nurse	24	F	0	19.7061	0
1292	nurse	29	F	0	19.6947	0
1293	nurse	26	F	0	19.9001	0
1294	nurse	24	F	0	19.7061	0
1295	nurse	42	M	0	19.7061	0
1296	nurse	24	F	0	19.9114	0
1297	nurse	27	F	0	9.95571	0
1298	nurse	25	F	0	19.7061	0
1299	nurse	24	M	0	19.9114	0
1300	nurse	25	F	0	19.9114	0
1301	nurse	27	F	0	19.7061	0
1302	nurse	24	F	0	19.9114	0
1303	nurse	26	F	0	19.9114	0
1304	nurse	25	F	0	19.9114	0
1305	nurse	24	F	0	19.9114	1
1306	nurse	27	M	0	19.7061	1
1307	nurse	25	F	0	19.7061	0
1308	nurse	27	M	0	19.9114	0
1309	nurse	26	M	0	19.9114	0
1310	nurse	27	F	0	19.9114	1
1311	nurse	24	F	0	19.7061	0
1312	nurse	24	F	0	19.7061	0
1313	nurse	39	F	0	19.7061	0
1314	nurse	27	F	0	19.9001	0
1315	nurse	31	M	0	19.7061	0
1316	nurse	32	F	0	19.7061	0
1317	nurse	32	M	0	19.7061	0
1318	nurse	27	F	0	19.7061	0
1319	nurse	26	F	0	19.7061	0
1320	nurse	28	M	0	19.7061	0
1321	nurse	26	F	0	19.7061	0
1322	nurse	26	F	0	19.7061	0
1323	nurse	30	M	0	19.6947	0
1324	nurse	24	M	0	19.9001	0
1325	nurse	27	M	0	19.7061	0
1326	nurse	25	M	0	19.9114	0
1327	nurse	28	F	0	19.9114	0
1328	nurse	24	F	0	19.9114	0
1329	nurse	25	F	0	19.7061	0
1330	nurse	26	F	0	19.9114	0
1331	nurse	25	F	0	19.9114	1
1332	nurse	28	M	0	19.9114	0
1333	nurse	24	M	0	19.9114	0
1334	nurse	24	M	0	19.9114	0
1335	nurse	25	F	0	19.7061	0
1336	nurse	28	F	0	19.9114	0
1337	nurse	25	F	0	19.9114	0
1338	nurse	28	F	0	19.9114	0
1339	nurse	26	M	0	19.7061	0
1340	nurse	39	F	0	19.9114	0
1341	nurse	42	F	0	19.9114	0
1342	nurse	32	F	0	19.7061	0
1343	nurse	26	F	0	19.9114	0
1344	nurse	25	M	0	19.9818	0
1345	nurse	28	M	0	19.9818	0
1346	nurse	27	F	0	19.9818	0
1347	nurse	27	M	0	19.9818	0
1348	nurse	26	F	0	19.9818	0
1349	nurse	33	F	0	19.9114	0
1350	nurse	26	M	0	19.9114	0
1351	nurse	26	F	0	19.9114	0
1352	nurse	28	F	0	19.7061	0
1353	nurse	25	F	0	19.9114	0
1354	nurse	27	M	0	19.9114	0
1355	nurse	25	F	0	19.9114	1
1356	nurse	29	F	0	19.9114	0
1357	nurse	28	F	0	19.9114	1
1358	nurse	42	M	0	19.7061	0
1359	nurse	26	F	0	19.9114	0
1360	nurse	38	F	0	19.7061	0
1361	nurse	27	M	0	19.9114	0
1362	nurse	28	F	0	19.7061	0
1363	nurse	25	F	0	19.7061	0
1364	nurse	43	F	0	19.9114	0
1365	nurse	25	F	0	19.9114	0
1366	nurse	30	F	0	19.7061	0
1367	nurse	26	F	0	19.9114	0
1368	nurse	32	M	0	19.7061	0
1369	nurse	34	F	0	19.7061	0
1370	nurse	26	F	0	19.9114	0
1371	nurse	29	F	0	19.6698	0
1372	nurse	30	F	0	19.9114	0
1373	nurse	36	F	0	19.9114	0
1374	nurse	26	F	0	19.9114	0
1375	nurse	31	F	0	19.9099	0
1376	nurse	25	F	0	19.9114	0
1377	nurse	27	F	0	19.9114	0
1378	nurse	27	M	0	19.9114	0
1379	nurse	37	F	0	13.4822	0
1380	nurse	27	M	0	19.9114	0
1381	nurse	29	M	0	19.9114	0
1382	nurse	26	F	0	19.9114	1
1383	nurse	31	F	0	19.9114	0
1384	nurse	27	F	0	19.9114	0
1385	nurse	25	F	0	19.9114	0
1386	nurse	27	F	0	19.9114	0
1387	nurse	27	F	0	19.9114	0
1388	nurse	27	F	0	19.9114	0
1389	nurse	28	F	0	19.9114	0
1390	nurse	31	M	0	19.9114	0
1391	nurse	32	F	0	19.7046	0
1392	nurse	28	F	0	19.7046	0
1393	nurse	28	F	0	19.9114	0
1394	nurse	30	F	0	19.7046	0
1395	nurse	33	F	0	19.7061	0
1396	nurse	29	F	0	19.7061	0
1397	nurse	29	F	0	19.7061	0
1398	nurse	31	F	0	19.7046	1
1399	nurse	32	M	0	19.7046	0
1400	nurse	27	F	0	19.7061	0
1401	nurse	30	F	0	19.7061	0
1402	nurse	30	M	0	19.7046	0
1403	nurse	26	F	0	19.7061	0
1404	nurse	32	F	0	19.7046	0
1405	nurse	30	F	0	19.7046	0
1406	nurse	26	M	0	19.7061	0
1407	nurse	26	F	0	19.9114	0
1408	nurse	30	M	0	19.7061	0
1409	nurse	29	F	0	19.7061	0
1410	nurse	30	F	0	19.7061	0
1411	nurse	27	M	0	19.7061	0
1412	nurse	27	M	0	19.7061	0
1413	nurse	26	F	0	19.9114	0
1414	nurse	33	F	0	19.7061	0
1415	nurse	27	M	0	19.7046	0
1416	nurse	28	M	0	19.7061	0
1417	nurse	32	F	0	19.7061	0
1418	nurse	26	F	0	19.7061	0
1419	nurse	27	F	0	19.7061	0
1420	nurse	30	F	0	19.7061	0
1421	nurse	27	F	0	19.7061	0
1422	nurse	29	M	0	19.7046	0
1423	nurse	27	M	0	19.9114	1
1424	nurse	31	M	0	19.7061	0
1425	nurse	30	F	0	19.7061	0
1426	nurse	33	F	0	19.7061	0
1427	nurse	28	F	0	19.7061	0
1428	nurse	31	M	0	19.7061	0
1429	nurse	34	M	0	19.7061	0
1430	nurse	26	F	0	19.7061	0
1431	nurse	36	F	0	19.7061	0
1432	nurse	27	M	0	19.7061	1
1433	nurse	28	F	0	19.7046	0
1434	nurse	28	F	0	19.7061	1
1435	nurse	26	M	0	19.7046	0
1436	nurse	48	M	0	19.7061	0
1437	nurse	30	F	0	19.7061	0
1438	nurse	28	M	0	19.7061	0
1439	nurse	32	F	0	19.7061	0
1440	nurse	27	F	0	19.7061	0
1441	nurse	27	F	0	19.7061	1
1442	nurse	26	F	0	19.7061	0
1443	nurse	28	F	0	19.7061	0
1444	nurse	31	M	0	19.7061	0
1445	nurse	29	F	0	19.7061	0
1446	nurse	33	F	0	19.7046	0
1447	nurse	36	F	0	19.7046	0
1448	nurse	29	F	0	19.7061	0
1449	nurse	29	F	0	19.7061	0
1450	nurse	32	M	0	19.7061	0
1451	nurse	36	F	0	19.7061	1
1452	nurse	28	F	0	19.7061	0
1453	nurse	31	M	0	19.7046	0
1454	nurse	55	M	0		1
1455	nurse	47	F	0	19.7046	0
1456	nurse	47	F	0	20.3728	0
1457	nurse	32	F	0	20.3376	0
1458	nurse	33	M	0	20.3376	0
1459	nurse	39	M	0	20.3376	0
1460	nurse	31	F	0	20.3376	0
1461	nurse	35	F	0	20.3376	0
1462	nurse	44	M	0	20.3376	0
1463	nurse	33	F	0	20.3728	0
1464	nurse	31	M	0	20.3376	0
1465	nurse	54	F	0	20.3376	0
1466	nurse	32	F	0	20.3376	0
1467	nurse	45	F	0	20.3376	0
1468	nurse	31	M	0	20.3376	0
1469	nurse	34	M	0	20.3376	0
1470	nurse	32	F	0	19.7046	0
1471	nurse	39	M	0	20.3376	1
1472	nurse	35	F	0	20.3376	0
1473	nurse	38	F	0	20.3376	0
1474	nurse	33	M	0	20.3376	0
1475	nurse	35	F	0	20.3376	0
1476	nurse	38	M	0	19.7046	0
1477	nurse	33	F	0	19.7046	0
1478	nurse	40	F	0	19.7046	0
1479	nurse	41	F	0	19.7046	0
1480	nurse	31	F	0	20.3376	0
1481	nurse	31	F	0	20.3376	0
1482	nurse	36	M	0	20.3376	0
1483	nurse	31	F	0	19.775	0
1484	nurse	34	M	0	20.3376	0
1485	nurse	33	F	0	20.4103	0
1486	nurse	34	F	0	20.3376	0
1487	nurse	33	F	0	20.4103	0
1488	nurse	31	F	0	20.3376	0
1489	nurse	32	M	0	20.3376	0
1490	nurse	33	F	0	19.7046	0
1491	nurse	42	M	0	20.3376	0
1492	nurse	34	F	0	19.7046	0
1493	nurse	39	F	0	20.3376	0
1494	nurse	31	F	0	20.3376	0
1495	nurse	31	M	0	20.3376	0
1496	nurse	31	F	0	20.4103	0
1497	nurse	33	M	0	20.3376	0
1498	nurse	37	M	0	20.3376	0
1499	nurse	32	F	0	19.7061	0
1500	nurse	31	F	0	20.3376	0
1501	nurse	30	F	0	14.7784	0
1502	nurse	41	F	0	20.3376	0
1503	nurse	32	F	0	20.4103	1
1504	nurse	31	F	0	20.3376	0
1505	nurse	38	F	0	20.3376	0
1506	nurse	32	F	0	20.3376	0
1507	nurse	30	M	0	19.7046	0
1508	nurse	44	F	0	19.7046	0
1509	nurse	40	F	0	20.3376	0
1510	nurse	32	F	0	20.3376	0
1511	nurse	46	M	0	20.3376	0
1512	nurse	34	F	0	20.3376	0
1513	nurse	31	F	0	20.3376	0
1514	nurse	30	F	0	20.3376	0
1515	nurse	40	M	0	20.3376	0
1516	nurse	30	F	0	20.3376	0
1517	nurse	33	M	0	20.3376	0
1518	nurse	32	F	0	19.7046	0
1519	nurse	43	F	0	20.3376	0
1520	nurse	40	F	0	20.3391	0
1521	nurse	30	F	0	20.3376	0
1522	nurse	30	F	0	21.2326	0
1523	nurse	30	F	0	20.3376	0
1524	nurse	52	F	0	20.3003	0
1525	nurse	30	F	0	20.3001	0
1526	nurse	31	M	0	20.3001	0
1527	nurse	30	F	0	20.3001	0
1528	nurse	30	M	0	20.3001	0
1529	nurse	30	F	0	20.3003	0
1530	nurse	33	F	0	20.3001	0
1531	nurse	31	F	0	20.3001	0
1532	nurse	30	F	0	21.1935	0
1533	nurse	39	F	0	20.3001	0
1534	nurse	33	F	0	20.3001	0
1535	nurse	30	F	0	20.3001	0
1536	nurse	31	F	0	19.7765	0
1537	nurse	42	M	0	20.3001	0
1538	nurse	36	M	0	20.3001	0
1539	nurse	31	F	0	20.3001	0
1540	nurse	39	F	0	19.7046	1
1541	nurse	37	F	0	19.7046	0
1542	nurse	48	F	0	20.3016	0
1543	nurse	34	M	0	20.3001	0
1544	nurse	34	F	0	20.3001	0
1545	nurse	39	F	0	19.7046	0
1546	nurse	42	M	0	20.3001	0
1547	nurse	37	M	0	20.3376	0
1548	nurse	32	F	0	20.3376	0
1549	nurse	31	F	0	20.3376	0
1550	nurse	31	F	0	20.3001	0
1551	nurse	37	F	0	20.3376	0
1552	nurse	31	F	0	20.3376	0
1553	nurse	33	F	0	20.3376	0
1554	nurse	44	M	0	20.3376	1
1555	nurse	31	F	0	20.3376	0
1556	nurse	44	M	0	20.3376	0
1557	nurse	31	M	0	20.3376	0
1558	nurse	32	F	0	20.3376	0
1559	nurse	43	F	0	20.4103	0
1560	nurse	33	F	0	20.3728	0
1561	nurse	41	F	0	20.3376	0
1562	nurse	32	F	0	20.3376	0
1563	nurse	32	F	0	20.3376	0
1564	nurse	32	F	0	20.3376	0
1565	nurse	37	F	0	20.3376	0
1566	nurse	39	M	0	20.3376	0
1567	nurse	34	F	0	20.3391	0
1568	nurse	36	F	0	15.3077	0
1569	nurse	33	F	0	20.3376	0
1570	nurse	32	M	0	20.3376	0
1571	nurse	34	F	0	20.3376	0
1572	nurse	32	F	0	20.3376	0
1573	nurse	36	F	0	21.2326	0
1574	nurse	34	F	0	20.3376	0
1575	nurse	33	F	0	20.4117	0
1576	nurse	41	F	0	20.3728	0
1577	nurse	42	M	0	20.3376	0
1578	nurse	32	F	0	20.3376	0
1579	nurse	46	F	0	20.3376	0
1580	nurse	48	F	0	20.3376	0
1581	nurse	39	F	0	20.3376	0
1582	nurse	36	M	0	20.3376	0
1583	nurse	33	F	0	20.3376	0
1584	nurse	32	F	0	20.3376	0
1585	nurse	34	F	0	21.3085	0
1586	nurse	34	M	0	20.3376	0
1587	nurse	42	F	0	20.3376	0
1588	nurse	47	F	0	20.3376	0
1589	nurse	41	F	0	20.3376	0
1590	nurse	37	M	0	20.3376	0
1591	nurse	37	F	0	20.3376	0
1592	nurse	39	F	0	20.3376	0
1593	nurse	39	F	0	20.9146	0
1594	nurse	32	M	0	20.9146	0
1595	nurse	32	M	0	20.9146	0
1596	nurse	35	F	0	20.9893	0
1597	nurse	32	M	0	20.9146	0
1598	nurse	43	M	0	20.9146	0
1599	nurse	44	F	0	10.4573	0
1600	nurse	37	F	0	20.9146	0
1601	nurse	32	M	0	20.9146	0
1602	nurse	36	M	0	20.9146	0
1603	nurse	33	M	0	20.9146	0
1604	nurse	35	F	0	20.9146	0
1605	nurse	35	F	0	20.9146	0
1606	nurse	32	F	0	20.9146	0
1607	nurse	34	F	0	20.9146	0
1608	nurse	33	F	0	20.9146	0
1609	nurse	32	F	0	20.9146	0
1610	nurse	35	M	0	20.9146	0
1611	nurse	33	F	0	20.9146	0
1612	nurse	32	F	0	20.9146	0
1613	nurse	37	F	0	20.9146	0
1614	nurse	41	M	0	20.9146	0
1615	nurse	33	F	0	20.9146	0
1616	nurse	39	F	0	20.9146	1
1617	nurse	32	F	0	20.9146	0
1618	nurse	52	F	0	20.9146	0
1619	nurse	33	F	0	20.9146	1
1620	nurse	32	F	0	20.9146	0
1621	nurse	33	F	0	20.9146	0
1622	nurse	39	F	0	20.9146	0
1623	nurse	33	F	0	20.9146	0
1624	nurse	33	F	0	20.9146	0
1625	nurse	38	F	0	20.9146	0
1626	nurse	45	F	0	20.9146	1
1627	nurse	33	F	0	20.9146	0
1628	nurse	35	F	0	15.686	0
1629	nurse	39	F	0	20.9146	0
1630	nurse	36	F	0	20.9146	0
1631	nurse	34	F	0	20.9146	0
1632	nurse	34	F	0	20.9146	1
1633	nurse	35	F	0	20.9146	0
1634	nurse	33	F	0	20.9146	0
1635	nurse	38	F	0	20.9146	0
1636	nurse	33	F	0	10.4573	0
1637	nurse	34	M	0	20.9146	1
1638	nurse	55	F	0	20.9146	0
1639	nurse	33	F	0	10.4573	0
1640	nurse	33	F	0	21.8097	0
1641	nurse	37	M	0	20.9146	1
1642	nurse	33	F	0	20.9146	1
1643	nurse	41	M	0	21.8097	1
1644	nurse	37	F	0	20.9146	0
1645	nurse	39	F	0	20.9146	0
1646	nurse	33	F	0	20.9146	0
1647	nurse	40	F	0	20.9893	0
1648	nurse	36	F	0	20.9146	0
1649	nurse	34	F	0	20.9146	0
1650	nurse	34	F	0	20.951	0
1651	nurse	36	F	0	20.9146	0
1652	nurse	33	F	0	20.9893	0
1653	nurse	35	M	0	21.8097	0
1654	nurse	37	F	0	20.9146	0
1655	nurse	34	F	0	20.9146	0
1656	nurse	39	F	0	20.9146	1
1657	nurse	33	F	0	20.9146	0
1658	nurse	40	F	0	20.9146	0
1659	nurse	40	F	0	20.9146	0
1660	nurse	37	F	0	20.9146	0
1661	nurse	33	F	0	20.9146	0
1662	nurse	33	F	0	20.9146	0
1663	nurse	35	F	0	20.9162	0
1664	nurse	34	F	0	15.6872	0
1665	nurse	39	F	0	20.9146	0
1666	nurse	37	M	0	20.9146	0
1667	nurse	35	F	0	20.9146	1
1668	nurse	47	F	0	20.9146	0
1669	nurse	44	F	0	20.9893	0
1670	nurse	44	F	0	20.9146	0
1671	nurse	35	F	0	20.9146	0
1672	nurse	43	M	0	20.9146	1
1673	nurse	46	F	0	21.8097	0
1674	nurse	34	M	0	20.9146	0
1675	nurse	35	M	0	20.9146	0
1676	nurse	33	F	0	20.9893	0
1677	nurse	39	F	0	20.9146	0
1678	nurse	34	M	0	20.9146	0
1679	nurse	34	F	0	20.9146	0
1680	nurse	48	F	0	20.9146	0
1681	nurse	35	F	0	20.9146	0
1682	nurse	34	F	0	20.9146	0
1683	nurse	33	F	0	20.9146	1
1684	nurse	33	F	0	20.9146	0
1685	nurse	41	F	0	20.9146	0
1686	nurse	33	F	0	20.9146	0
1687	nurse	37	F	0	20.9146	0
1688	nurse	33	F	0	20.9146	0
1689	nurse	36	M	0	20.9146	0
1690	nurse	34	F	0	20.9146	0
1691	nurse	33	M	0	20.9146	0
1692	nurse	40	F	0	20.9146	0
1693	nurse	37	M	0	20.9146	1
1694	nurse	34	F	0	20.9146	1
1695	nurse	34	F	0	20.9893	0
1696	nurse	40	F	0	20.9146	0
1697	nurse	33	F	0	20.9146	1
1698	nurse	38	M	0	20.9146	0
1699	nurse	34	F	0	20.9146	1
1700	nurse	43	M	0	20.9146	0
1701	nurse	42	M	0	20.9146	1
1702	nurse	36	M	0	20.9146	0
1703	nurse	33	M	0	20.9146	0
1704	nurse	37	M	0	20.9146	0
1705	nurse	36	F	0	20.9893	0
1706	nurse	35	F	0	20.9146	0
1707	nurse	36	M	0	20.9146	0
1708	nurse	38	F	0	20.9146	0
1709	nurse	35	F	0	20.9146	0
1710	nurse	36	F	0	20.9146	0
1711	nurse	35	M	0	20.9146	0
1712	nurse	34	F	0	20.9146	0
1713	nurse	36	F	0	20.9162	0
1714	nurse	35	F	0	20.9146	0
1715	nurse	48	M	0	20.9146	0
1716	nurse	45	M	0	20.9146	0
1717	nurse	42	M	0	20.9146	0
1718	nurse	38	M	0	20.9146	0
1719	nurse	36	F	0	20.9146	0
1720	nurse	41	F	0	20.9146	0
1721	nurse	45	F	0	20.9146	0
1722	nurse	40	F	0	20.9146	0
1723	nurse	35	F	0	20.9146	0
1724	nurse	45	F	0	21.8097	0
1725	nurse	45	M	0	20.9146	1
1726	nurse	35	F	0	15.686	0
1727	nurse	34	F	0	20.9146	0
1728	nurse	36	F	0	20.9146	0
1729	nurse	35	F	0	20.9146	0
1730	nurse	35	F	0	20.9535	0
1731	nurse	40	F	0	20.9146	0
1732	nurse	53	M	0	20.9146	0
1733	nurse	34	F	0	20.9146	0
1734	nurse	35	F	0	20.9146	0
1735	nurse	36	F	0	20.9146	0
1736	nurse	37	F	0	20.9146	0
1737	nurse	55	F	0	20.9146	0
1738	nurse	38	F	0	20.9146	0
1739	nurse	35	M	0	20.9146	0
1740	nurse	35	F	0	20.9146	0
1741	nurse	35	F	0	15.686	0
1742	nurse	37	M	0	20.9146	0
1743	nurse	36	F	0	20.9146	0
1744	nurse	41	F	0	20.9146	0
1745	nurse	39	F	0	20.9162	0
1746	nurse	36	M	0	20.9162	0
1747	nurse	35	M	0	20.9146	0
1748	nurse	42	F	0	20.9146	0
1749	nurse	46	F	0	20.9162	0
1750	nurse	34	F	0	20.9146	0
1751	nurse	36	F	0	20.9146	0
1752	nurse	39	F	0	20.9146	0
1753	nurse	34	F	0	21.564	0
1754	nurse	36	F	0	21.4873	0
1755	nurse	34	F	0	21.4873	0
1756	nurse	38	M	0	21.4873	0
1757	nurse	35	M	0	21.4873	0
1758	nurse	36	F	0	21.4873	0
1759	nurse	42	F	0	21.4873	0
1760	nurse	36	F	0	21.4873	0
1761	nurse	40	F	0	21.4873	0
1762	nurse	35	F	0	21.4873	0
1763	nurse	42	M	0	20.9146	0
1764	nurse	36	F	12	20.9146	0
1765	nurse	40	F	18	15.686	0
1766	nurse	41	F	3	20.9146	0
1767	nurse	48	M	0	20.9146	0
1768	nurse	39	F	0	10.4581	0
1769	nurse	35	F	1	20.9146	0
1770	nurse	46	F	4	21.4873	0
1771	nurse	36	F	0	20.9893	0
1772	nurse	36	F	2	20.9146	0
1773	nurse	45	F	0	20.9146	0
1774	nurse	35	F	0	20.9146	0
1775	nurse	40	M	8	23.915	0
1776	nurse	35	F	4	20.9146	0
1777	nurse	35	F	83	20.9146	0
1778	nurse	36	F	0	20.9146	0
1779	nurse	36	F	7	20.9146	0
1780	nurse	35	F	7	20.9146	0
1781	nurse	35	F	4	20.9146	0
1782	nurse	36	F	0	15.686	0
1783	nurse	35	F	7	20.9146	0
1784	nurse	38	F	0	20.9146	0
1785	nurse	38	M	7	20.9146	0
1786	nurse	38	F	13	20.9146	0
1787	nurse	36	M	0	20.9146	0
1788	nurse	35	F	0	20.9146	0
1789	nurse	38	F	0	20.9146	0
1790	nurse	40	F	0	21.4873	0
1791	nurse	38	F	1	21.4873	0
1792	nurse	39	F	0	21.4873	0
1793	nurse	43	F	0	21.4873	0
1794	nurse	47	F	0	21.4873	0
1795	nurse	40	M	0	21.5	0
1796	nurse	36	F	4	16.379	0
1797	nurse	39	F	14	21.4873	0
1798	nurse	38	F	0	21.4873	0
1799	nurse	36	F	0	21.4873	0
1800	nurse	36	F	0	22.7004	0
1801	nurse	37	F	16	21.4873	0
1802	nurse	43	F	3	21.4873	0
1803	nurse	36	F	0	21.4873	0
1804	nurse	39	F	39	21.4873	0
1805	nurse	56	F	9	22.3824	0
1806	nurse	37	F	0	21.4873	0
1807	nurse	39	F	38	21.4873	0
1808	nurse	44	F	99	21.4873	0
1809	nurse	37	F	0	21.4873	0
1810	nurse	45	F	0	21.4873	0
1811	nurse	42	M	0	21.4873	1
1812	nurse	38	M	16	21.4873	0
1813	nurse	48	F	6	21.4873	0
1814	nurse	41	F	12	21.4873	0
1815	nurse	43	F	5	21.4873	0
1816	nurse	41	F	6	21.4873	0
1817	nurse	46	F	6	21.4873	0
1818	nurse	43	M	7	22.3824	0
1819	nurse	46	F	13	21.4873	0
1820	nurse	37	F	12	21.4873	0
1821	nurse	45	F	6	22.3824	0
1822	nurse	44	F	0	21.4873	0
1823	nurse	40	F	2	21.4873	0
1824	nurse	45	F	0	21.4873	0
1825	nurse	43	F	1	21.4873	0
1826	nurse	36	F	0	21.4873	0
1827	nurse	43	F	31	21.4873	0
1828	nurse	37	F	2	21.4873	0
1829	nurse	39	M	21	21.4873	0
1830	nurse	53	F	4	21.4873	0
1831	nurse	53	F	7	21.4889	0
1832	nurse	44	M	7	22.3824	0
1833	nurse	38	F	2	21.4873	0
1834	nurse	38	F	0	21.4873	0
1835	nurse	36	F	4	21.4873	0
1836	nurse	44	M	0	21.4873	0
1837	nurse	37	F	8	16.1155	0
1838	nurse	49	F	3	22.3824	0
1839	nurse	44	M	3	21.4873	0
1840	nurse	38	F	47	22.3824	0
1841	nurse	45	F	29	21.4873	0
1842	nurse	38	F	2	21.4873	0
1843	nurse	48	M	58	21.4873	0
1844	nurse	53	F	2	10.7437	0
1845	nurse	44	F	0	32.0824	0
1846	nurse	47	F	3	21.564	0
1847	nurse	38	F	5	16.1155	0
1848	nurse	45	F	2	21.4873	0
1849	nurse	37	F	0	21.564	0
1850	nurse	40	F	0	21.564	0
1851	nurse	49	F	0	21.4873	1
1852	nurse	41	F	8	21.4873	0
1853	nurse	39	F	5	21.4873	0
1854	nurse	43	F	1	21.4873	0
1855	nurse	39	F	3	22.3824	0
1856	nurse	40	M	0	22.6587	0
1857	nurse	39	F	0	21.4889	0
1858	nurse	38	M	5	21.4873	0
1859	nurse	46	F	5	21.4873	0
1860	nurse	37	F	5	10.7437	0
1861	nurse	46	M	28	21.4889	1
1862	nurse	37	F	4	21.4873	0
1863	nurse	43	F	2	16.1731	0
1864	nurse	39	F	0	21.4873	0
1865	nurse	50	F	16	21.4873	0
1866	nurse	39	F	6	21.4873	0
1867	nurse	39	M	3	21.4873	0
1868	nurse	37	M	2	21.4873	1
1869	nurse	38	M	3	21.4873	0
1870	nurse	40	M	0	21.4873	1
1871	nurse	39	F	0	21.4873	0
1872	nurse	38	F	18	21.4873	0
1873	nurse	39	M	40	21.4873	0
1874	nurse	38	F	0	21.4478	0
1875	nurse	40	F	2	10.7437	0
1876	nurse	37	F	25	16.1731	0
1877	nurse	40	M	19	21.4873	0
1878	nurse	55	F	3	21.4889	0
1879	nurse	51	F	0	21.4873	0
1880	nurse	54	F	0	21.4873	0
1881	nurse	53	F	5	21.4873	0
1882	nurse	44	F	0	21.4873	0
1883	nurse	45	F	6	16.1155	0
1884	nurse	49	F	25	21.4873	0
1885	nurse	40	F	9	21.4873	0
1886	nurse	41	F	14	21.4873	0
1887	nurse	60	F	2	21.4873	0
1888	nurse	40	F	6	21.4873	0
1889	nurse	47	F	0	21.4873	0
1890	nurse	50	F	9	21.4873	0
1891	nurse	43	M	0	21.4873	0
1892	nurse	40	M	6	21.4873	0
1893	nurse	38	F	2	21.4873	0
1894	nurse	39	F	3	21.4873	1
1895	nurse	44	F	0	22.0646	0
1896	nurse	40	F	0	22.0646	0
1897	nurse	40	F	2	16.5485	0
1898	nurse	39	F	44	22.0646	0
1899	nurse	39	F	0	16.5485	0
1900	nurse	39	M	6	36.3714	1
1901	nurse	40	F	0	22.0646	0
1902	nurse	39	F	0	22.0646	0
1903	nurse	39	F	5	22.0646	0
1904	nurse	41	F	3	22.0646	0
1905	nurse	41	F	9	22.0662	0
1906	nurse	45	F	0	22.0646	0
1907	nurse	39	F	0	13.2284	0
1908	nurse	41	M	6	22.0646	0
1909	nurse	38	M	0	22.0646	0
1910	nurse	39	F	0	22.0646	0
1911	nurse	39	F	9	22.0646	0
1912	nurse	39	F	5	22.0646	0
1913	nurse	39	F	0	22.0646	0
1914	nurse	40	M	3	22.0646	0
1915	nurse	38	F	1	22.0646	0
1916	nurse	41	M	0	22.0646	0
1917	nurse	39	F	0	22.0646	0
1918	nurse	46	M	0	22.0646	0
1919	nurse	44	F	14	22.0646	0
1920	nurse	43	F	0	22.9596	0
1921	nurse	46	F	15	22.0646	1
1922	nurse	48	F	0	22.0646	0
1923	nurse	44	F	15	22.0662	0
1924	nurse	40	F	4	22.0646	0
1925	nurse	46	F	8	22.0646	0
1926	nurse	42	F	3	22.0646	0
1927	nurse	50	M	7	20.9146	0
1928	nurse	49	M	14	22.0646	0
1929	nurse	45	F	3	22.0646	0
1930	nurse	40	F	0	22.0646	0
1931	nurse	40	M	8	22.9596	1
1932	nurse	51	F	16	22.9596	0
1933	nurse	44	F	0	24.4908	0
1934	nurse	48	F	6	16.5485	0
1935	nurse	39	F	0	11.0331	0
1936	nurse	40	F	7	16.5485	0
1937	nurse	41	F	20	22.0646	0
1938	nurse	41	F	0	22.0646	1
1939	nurse	44	M	15	22.9596	0
1940	nurse	46	M	4	22.0646	0
1941	nurse	42	F	3	16.5497	0
1942	nurse	46	F	4	22.0646	0
1943	nurse	40	F	0	16.5771	0
1944	nurse	44	M	1	22.0646	0
1945	nurse	51	M	0	22.0646	0
1946	nurse	44	M	3	22.0646	0
1947	nurse	40	F	2	22.0646	0
1948	nurse	45	F	0	22.0662	0
1949	nurse	43	F	0	22.0646	0
1950	nurse	51	F	0	11.0323	0
1951	nurse	39	F	0	22.0646	0
1952	nurse	41	F	0	22.0646	0
1953	nurse	40	F	22	22.0646	0
1954	nurse	44	F	1	22.0646	0
1955	nurse	40	F	0	11.0323	0
1956	nurse	43	M	4	22.0646	0
1957	nurse	46	F	7	22.0646	0
1958	nurse	41	F	1	22.0646	0
1959	nurse	43	F	1	22.1433	0
1960	nurse	39	F	3	22.0646	1
1961	nurse	40	F	0	22.0646	0
1962	nurse	39	F	4	22.0646	0
1963	nurse	40	F	1	22.0646	0
1964	nurse	40	F	67	22.0646	0
1965	nurse	39	F	5	22.0646	0
1966	nurse	48	M	3	22.0646	0
1967	nurse	41	M	5	22.0646	0
1968	nurse	42	F	0	22.0646	0
1969	nurse	45	F	0	22.0646	0
1970	nurse	45	M	2	16.5485	0
1971	nurse	40	F	8	22.0646	1
1972	nurse	54	F	0	23.0126	0
1973	nurse	40	F	0	22.0646	0
1974	nurse	42	F	9	22.0646	0
1975	nurse	46	F	1	22.0646	0
1976	nurse	42	F	16	22.0646	0
1977	nurse	53	F	1	22.0646	0
1978	nurse	41	F	2	22.0646	0
1979	nurse	44	F	12	22.0646	0
1980	nurse	44	F	4	22.0646	0
1981	nurse	42	F	0	16.5485	0
1982	nurse	43	M	4	22.0646	0
1983	nurse	51	F	0	22.0646	0
1984	nurse	52	F	7	22.0646	0
1985	nurse	42	F	3	22.0646	0
1986	nurse	47	F	5	22.0646	0
1987	nurse	43	F	4	22.0646	0
1988	nurse	42	F	4	22.0646	0
1989	nurse	43	F	19	22.0646	0
1990	nurse	40	F	4	16.5485	0
1991	nurse	42	F	0	22.0646	0
1992	nurse	62	F	13	22.9567	0
1993	nurse	40	F	3	22.0646	0
1994	nurse	47	M	16	11.2079	0
1995	nurse	41	F	9	16.6076	0
1996	nurse	40	F	95	22.0646	0
1997	nurse	40	F	4	22.0646	0
1998	nurse	45	M	0	22.0646	0
1999	nurse	42	M	1	22.0646	0
[truncated: 3,484 more rows]
